# Supplementary material for: Genetic Diversity and Genome-Wide Association Study for the Phenology Response of Winter Wheats of North America, Western Asia, and Europe
Source: Plants (Basel). 2023 Dec 1;12(23):4053. doi: 10.3390/plants12234053 (PMC10708061; doi:10.3390/plants12234053)
Supplement: Supplementary file 1 [file plants-12-04053-s001.zip › Table S1_Genotypes_information.xlsx]

## Sheet: Genotype Information
Genotype	CROSS NAME	ACCN#	SELHIST
0	GALIBIER	40695	.
1	PP 292	30563	.
2	PP 347	30568	.
3	LC 832	30577
4	87-461 a 63-8	20894	.
5	90-1004 a 31	20902	.
6	91-142 a 105	20907	.
7	KRASOTA	30693	.
8	UNKNOWN	40689	.
9	BAYZ	30770	.
10	ERITROLEUCON 09225-2	30771	.
11	5119	30611	.
12	4005	30633	.
13	4118	30638	.
14	3012	30660	.
15	3913	30661	.
16	3025	30662	.
17	3026	30663	.
18	3028	30665	.
19	3123	30667	.
20	3124	30668	.
21	GARAGUM	10964	.
22	BITARAP	10962	.
23	DJAMIN	30757	.
24	GARIEP	991758	.
25	CALEDON	991760	.
26	LE 2301	30603	.
27	CG9113231/CG60725//KARL92	40641	.
28	KARL92	950589	.
29	U1275-1-4-2-2/KS85W663-7-4-2//JGR	30958	.
30	HBK0935W-24/KS84W063-9-34-3-2//KARL 92	30959	.
31	HBK0935W-24/KS84W063-9-34-3-2//X85W663-11-6-1	30960	.
32	KS84170E-8/KARL//AUBURN*2157_PAR/2165	40587	.
33	X84W063-9-45/T63//KS87807-23	40588	.
34	T67/X84W063-9-45//K92	30957	.
35	KS86231B-10-1/KS85W663-7-4-2/4/2571	40593	.
36	L880437/KS84063-9-39-3-27//KARL 92	40605	.
37	X87581L-1-1/KS84063-9-39-3-27//KARL 92	40608	.
38	286P1-111/APE//KS84063-9-39-3-27	40613	.
39	U1275-1-4-2-2/KS85W663-7-4-2//JAGGER	30961	.
40	CO 950043	991772	.
41	TOMAHAWK/BENNETT	20511	.
42	N95L421 N87V106/NE88582	20501	.
43	OR9801757	40677	.
44	BILINMEYEN-49	40622	.
45	BILINMEYEN-6	40625	.
46	BILINMEYEN-13	40627	.
47	SHARK/F4105W21	960558	.
48	GRISET-9	10252	-0SE-0YC-3YC-0YC-4YC-0YC-5YC-0YC
49	ESKINA-7	10816	-0SE-0YC-7YC-0YC-2YC-0YC-1YC-0YC
50	PNR2548/STAR1	10240	*-1H-0P-1P-2YK-0YK
51	ESKINA-8	10246	-0SE-0YC-7YC-0YC-2YC-0YC-3YC-0YC
52	KALYOZ-18	10287	-0SE-0YC-9YC-0YC-7YC-0YC-2YC-0YC
53	TAM200/KAUZ	10027	-0SE-0YC-1YC-0YC-3YC-0YC-1YC-0YC
54	ES14/130L112//MNCH	10100	-0SE-0YC-3YE-0YC-2YC-0YC
55	SERI82	951027	.
56	KONYA2002	20986	.
57	KRASNOVODOPADSKAYA25	990572	.
58	Adyr	991681	.
59	Eritrospermum 760	10421	.
60	Turkmenbashi	30761	.
61	5149	30614	.
62	5233	30617	.
63	6920	30630	.
64	PP 415	30570	.
65	PP 501	30573	.
66	PP 530	30575	.
67	DED 598/95	30686	.
68	CHD 1942/97	30687	.
69	F92080G1-1/F93042G2-1	40759	.
70	ARDEAL/DECAN	40761	.
71	UNA	30691	.
72	SUBTIL	40717	.
73	OK86216/Cimarron sib//2180	40652	.
74	MADSEN/TAM-202//TX89V4138	40662	.
75	Abilene/Jagger	40663	.
76	Pronghorn/Arlin	40668	.
77	AKSEL	30670	.
78	ZENCIRCI-2002	30674	.
79	GRISET-16	20079	-0SE-0YC-3YC-0YC-4YC-0YC-1YM-0YM
80	LUFER-17	40382	-0SE-1YC-0YC-1YC-0YC-1YC-0YC-6YC-0YC-4YM-0YM-4K-0YK
81	KS82W422/SWM754308//KS831182/KS/3/MV17	40400	-0SE-0YC-2E-0E-4K-0YK
82	SULTAN95/ATILLA	50275	-0SE-0YC-0YE-2YE-0YE-1YE-0YE
83	ERYT148987 (DONSKAYA POLUKARLIKOVAYA/OLVIA)/3/2*AGRI/BJY//VEE	50367	-0SE-0YC-0YE-18YE-0YE-3YE-0YE
84	VORONA/HD24-12//GUN	50477	-0AP-0AP-12AP-4AP-5AP-0AP
85	SUBEN/4/PKG16/OLV13//JSW3/3/KVZ//IDH2	50398	-0AP-0AP-0YE-5YE-0YE-1YE-0YE
86	TAST/SPRW//ZAR/3/ATAY/GALVEZ87	50412	-0AP-0AP-0YE-13YE-0YE-1YE-0YE
87	F10S-1//STOZHER/KARL	50311	-0AP-0AP-0YE-2YE-0YE-2YE-0YE
88	TJB368-251/BUC//SMUT1590-165/3/KS7866-15/ORS8425	20348	-22H-*P-1SE-0YC-1YM-0YM
89	NEKOTA	10470	.
90	059E//Jagger/Pecos	50724	.
91	KS93U134/Arapahoe	50750	.
92	MILLENNIUM/NE93613	50751	.
93	OK88767-11/JAGGER	50695	.
94	LOV26//LFN/SDY(ES84-24)/3/SERI/4/FDL494/5/LCR/SERI/3/MEX-DW/BACA//VONA	70173	-0AP-0AP-0AP-2E-0E-3E-0E
95	BAGRATIONI	970145	.
96	Omid//H7/4P839/3/Omid/Tdo/4/ICWHA81-1473/5/90 Zhong87/6/Alamoot	81282	.
97	DUMBRAVITA/ALBATROS	80950	.
98	DBDI	70566	.
99	ZOLOTAVA/DAR ZERNOGRADA	80919	.
100	Yumar/Arlin	70668	.
101	KS89180B-2-1-1/CMSW89Y267//X921025-A-3-2	90647	.
102	ERYT26221/SD94149//SD98208	81100	.
103	KS84273BB-10/KSSB110-9//KS831374-141B/YE1110/3/KS82W418/SPN	70643	.
104	SD98W302/NW97S186	81097	.
105	MASON/JAGGER	70679	.
106	TAM-200/JAGGER	70680	.
107	TX90V6313//TX94V3724(TAM-200 BC41254-1-8-1-1)/TX86V1405	70631	.
108	X96V107/OGALLALA	70633	.
109	TX89A7137/TIPACNA	70682	.
110	T136//T812*2/Karl	70629	.
111	KS92H363-2/COUGAR SIB(=NE85707/TBIRD) // NE94632(=ABILENE/NORKAN//RAWHIDE)	70676	.
112	GEREK79	950497	.
113	BAYRAKTAR	30672	.
114	130L111/TAM200//JI5418/3/HK229	70178	-0AP-0AP-0AP-1E-0E-2E-0E
115	PEHLIVAN/5/JUP/4/CLLF/3/II1453/ODIN//CI13431/WA00477	70239	-0AP-0AP-0AP-1E-0E-2E-0E
116	HK204//TAM200/JI5418	70099	-0AP-0AP-0AP-1E-0E-2E-0E
117	VORONA/KAUZ//L 293-91 K 14/3/SPN/NAC//ATTILA	70066	-0AP-0AP-0AP-2E-0E-2E-0E
118	CH94947/HK92	70270	-0AP-1AP-6AP-0AP-1AP-0AP
119	CH94878/BLOYKA/3/TX81V6614//SERI*3/BUC	70076	-0AP-2AP-2AP-0AP-1AP-0AP
120	BELCEANCA3/DNESTREANCA//FUNDULEA4/ALBATROS	80949	.
121	LIRA	80856	.
122	NOVO ZVESDA	70571	.
123	KS920709B-5-2/2137//KS920709B5-2	70659	.
124	KS96WGRC39/Jagger	50703	.
125	KSK46/BUC//DARI-16	60474	-0AP-12AP-4AP-5AP-0AP
126	TRK13//BOW/NKT/3/CHIL/2*STAR	60058	-0E-0E-10E-0E-2E-0E
127	SHARK-6/3/CROC1/AESQUARROSA (224)//2*OPATA	60352	-0E-0E-29YE-0E-1E-0E
128	TX69A5092//BBY/FOX/3/GRK//NO64/PEX/4/CER/5/KAUZ//ALTAR 84/AOS	60161	-0E-0E-6E-0E-1E-0E
129	SOM-6//CA8055/GRK	60298	-0E-0E-1E-0E-3E-0E
130	ZHETISU//PYN/BAU/3/338-K1-1//ANB/BUC	60455	-030YE-0E-3E-0E-1E-0E
131	GRK/CTY//MESA/3/RL6043/4*NAC/4/MNCH	60372	-030YE-0E-9E-0E-1E-0E
132	BOW/NKT//KATIA1/3/AGRI/BJY//VEE	60287	-030YE-0E-3E-0E-1E-0E
133	Soissons/M-73-4	70528	.
134	OK82282//BOW/NKT/3/SARDARI-HD75	60464	-0AP-1AP-2AP-5AP-0AP
135	CA8055/4/ROM TAST/BON/3/DIBO//SU92/CI13645/8/NVSR3/6/BEZ/TVR/5/CFN/BEZ//SU92/CI13645/3/NAI60/4/EMU/7/KATYA	60004	-0AP-0AP-14E-0E-2E-0E
136	MV17//SXL/SERI/3/F13471/NAC	60391	-030SE-0YC-17E-0E-3K-0YK-1E-0E
137	SONMEZ	950193	.
138	TAM 105/3/NE70654/BBY//BOW"S"/4/Century*3/TA2450	70554	.
139	WO405D/HGF112//W7469C/HCF012	70546	.
140	Tandem/Cougar	70561	.
141	F474S101//BAU/KAUZ	60190	-0E-0E-3E-0E-2E-0E
142	WRM/4/FN/3*TH//K58/2*N/3/MY54/N10B//AN/5/PEL 72380/ATR71/6/KVZ/CGN//GLE/7/AGRI/NAC//MLT	60357	-0E-0E-4E-0E-2E-0E
143	AKULA/SULTAN95//VORONA/KAUZ	60191	-030YE-0E-12E-0E-1E-0E
144	F10S-1/3/TAST/SPRW//ZAR/5/CA8055/4/ROM TAST/BON/3/DIBO//SU92/CI13645	60260	-0AP-0AP-2E-0E-1E-0E
145	Hys/7C//503A-0A/3/ND688437/4/Shiroodi	70527	.
146	Gaspard/4/Hys/7C//503A-OA/3/No688437/5/1-63-40/3/Sbn/Pewee"s"//Sbn/Mus	70525	.
147	ATAY/GALVEZ87/3/RSK/CA8055//CHAM6	80570	-030YE-030YE-2E -0E -1E-0E
148	KAROUS-4/7/NE COMP1/5/BEZ//TOB/8156/4/ON/3/TH*6/KF//LEE*6/K/6/TAST/SPRW	80229	-030YE-030YE-2E -0E -3E-0E
149	Billing (N566/OK94P597)	70648	.
150	W95-091 (=KS85-663-8-9//WI81-133/THUNDERBIRD)/AKRON	70627	.
151	Alice/SD00W024	90703	.
152	ATAY/GALVEZ87//SHARK-1	80522	-030YE-030YE-6E -0E -2E-0E
153	BURBOT-6/CARDINAL	80676	-0AP-0AP-8AP-0AP-2AP-0AP
154	S01-249-3*R	100694	.
155	KS99-5-16(94HW98/91H153)//STANTON/KS98HW423(JAG/93HW242)	70656	.
156	JAGGER/ALLIANCE	90713	.
157	Vorona/Parus//Hatusha/3/Lut112/4/Pehl//Rpb8-68//Chrc	101330	-1T-1T-4T-0T
158	SUN436C	60630	.
159	VP1620 (VF304/TTAU695-33//YANAC)	30901	.
160	KS97W0935-29-15/SHARK-1/5/VEE/TSI//GRK/3/NS5503/5/C12615/COFN/3/N10B/P14//P101/4/KRC67	90177	-030YE-30E-4E-0E-1E-0E
161	RAN/NE701136//CI13449/CTK/3/CUPE/4/TAM200/KAUZ/5/BWD	90240	-030YE-30E-3E-0E-1E-0E
162	ARLAN/TX89V4213//ITD/3/CTY/KAUZ//KVZ/HER	90246	0E-30E-2E-0E-1E-0E
163	SNIZHANA	90754	.
164	T08/04	101244	.
165	SARATOVSKAYA17	101294	.
166	ZHEMCHUZHINA POVOLZHJYA	101295	.
167	Tilek/4/Jsw 6/Lov 13//Jsw 3/3/Eika	101323	-4T-1T-3T-0T
168	Bez//Bez/Tvr/3/Krmn/Lov29/4/Kate/5/Mom	101349	5T-1T-3T-1T-0T
169	F5H80/5/KVZ/3/BB/CHA//TOR/4/TEMU47,E2E1 F2MBP-6H-5H-4H-2H	101186	.
170	TAM-107/T21	101026	.
171	X96V079/KS84W063-9-39	101047	.
172	TX99U8618/Cutter	101048	.
173	W95-301/W98-151	101054	.
174	W98-232/KS96WGRC38	101007	.
175	HBK0935-29-15/KS90W077-2-2/VBF0589-1	101057	.
176	NE98466=(KS89H50-4/NE90518(=BRL//SXL/BENN))/Wesley	101011	.
177	NE96644(=ODESSKAYA P/CODY)//PAVON/*3SCOUT66/3/WAHOO SIB	90716	.
178	Wesley/NE93613	101017	.
179	93WGRC27/T811	101025	.
180	Wendy/SD00W073//KS01HW54-4	101013	.
181	URMAS	110410	.
182	TAM200/KAUZ/4/CHAM6//1D131/MLT/3/SHI4414/CROW	110821	-0AP-0AP-30AP-0AP-1AP-0AP
183	HK1/6/NVSR3/5/BEZ/TVR/5/CFN/BEZ//SU92/CI13645/3NAI60	70254	-0AP-0AP-0AP-2YE-0YE-5AP-0AP
184	00247G6-106	101226	.
185	GV/4/D6301/NAİ//WRM/3/CNO*3/ CHR/5/ BL2973/6/ LOVRİN6/SAMSUN	110600	-0A-0A-0BD-0BD-12 BD 0BD
186	KVZ/CGN	.	SE1066-9S-3S-4S-0S-1K-0K
187	TOB/3/CD/P101//DRC/4/ANKARA 09344/NO5	.	YE2160-9E-4E-2E-0E
188	M374/SX//2897/PRSK	.	YE2168-4E-2E-1E-0E
189	YKT406/BBY2	.	YE1449-3E-1E-8E-2E-0E
190	DIANA II	.	.
191	DIRECTEUR JOURNEE	.	.
192	DONETSKAYA 46	.	.
193	FATIMA	.	.
194	GODOLLOI 15	.	.
195	ISKAMISH-K-2-LIGHT	.	.
196	ORASANKA	.	.
197	POLTAVKA,UKR	.	.
198	RECITAL	.	.
199	RIETI	.	.
200	ZIRKA	.	.
201	W-61	.	.
202	PI 430152	.	.
203	TALIMKA	.	.
204	KIZIL BOGARA	.	.
205	RED SCHLANSTETTER RIMPAU	.	.
206	VIERNY	.	.
207	NS5161	.	.
208	AZURE	.	.
209	ARNAUT DE NEMRECI	.	.
210	MIRZABEY2000	30675	.
211	TRDUR/BEZ/3/2*YUBILEINAYA/P49//AKHTYRCHANKA/6/SN64//SKE/2*ANE/3/SX/4/BEZ/5/JUN/7/BONITO	40133	-030SE-0YC-2E-0E-2K -0YK
212	KS9468/NWT//ARKAN/3/PASTOR	5052	-0SE-0YC-0YE-11YE-0YE-1YE-0YE
213	MV LAURA	70580	.
214	NS 83/07	80938	.
215	KVZ/TI71/3/MAYA//BB/INIA/4/KARADJ2/5/ANZA/6/F12L71/SKA//FKG15	980668	.
216	SAULESKU #44/TR810200	20319	.
217	KINACI	951327	.
218	08-09 TTAE (BBVD-7)	unknown	.
219	GELIBOLU	unknown	.
220	Alamoot/4/Bloudan/3/Bb/7c*2//Y50E/Kal*3	90861	.
221	Owl//Ombul/Alamo	81137	.
222	Omid//H7/4P839/3/Omid/Tdo/4/ICWHA81-1473/5/Owl	90871	.
223	Alvd//Aldan/Ias58/3/ColNo3193/4/Zarrin	81161	.
225	Alamoot///Vee/Nac	90896	.
226	Azd//Tob/Chb/3/Emu”s”/Tjb84/4/Bloudan/3/Bb/7C*2//Y50E/Kal*3	90906	.
227	Azd//Tob/Chb/3/Emu”s”/Tjb84/4/Alvand//Aldan”s”/IAS58	90910	.
228	PODOIMA	90911	.
229	Owl/Soissons//Zarrin	90914	.
230	AVANTAJ	90915	.
231	Spb”s”//K134(60)/Vee”s”/3/Druchamps/4/Alvand	90920	.
232	KUJALNIK	90938	.
233	STERYHTR 894-07	90939	.
234	STERYHTR 1157-08	90940	.
235	T 98-9//VORONA/HD2402	80056	-030YE-030YE-11E-0E -3E-0E
236	TX71A1039V1*3/AMI//TRAP#1/4/KAUZ//ALTAR 84/AOS/3/KAUZ	80189	-030YE-030YE-6E-0E -5E-0E
237	BOW/CROW/3RSH//KAL/BB/3/GUN91	80684	-030YE-30E-0YK
238	CH94947/ZANDER-17	80689	-0AP-0AP-5AP-0AP-4AP-0AP
239	BUC/PVN//MILAN/3/TX96V2427	80710	-0AP-0AP-28AP-0AP-3AP-0AP
240	QUA-4/STEPHENS	80720	-0AP-0AP-12AP-0AP-5AP-0AP
241	VORONA/TR810200/3/AGRI/NAC//AT/4/PYN/VEE	80739	-0AP-0AP-10AP-0AP-2AP-0AP
242	HK209/PEHLIVAN//362K2111/3/NKT//TOB/CNO	80742	-0AP-0AP-38AP-0AP-3AP-0AP
243	CHIL/PRL//BAV92/3/MILAN/KAUZ	80829	-040Y-020Y-030M-040SY-020M-24Y-0M-0SY
244	SST44//K45002/SAPSUCKER/3/ALTAY	80217	-030YE-030YE-2E -0E -5E-0E
245	TAM200/KAUZ//Ltg-164	80271	-0AP-0AP-18AP-0AP-3AP-0AP
246	YE2453/KA//1D131/MLT/3/VORONA/TR810200	80298	-0AP-0AP-27AP-0AP-1AP-0AP
247	DOGU88//TX71A3744/TX71A1039V1/3/1502W91/4/MIRLEBEN	80364	-0YE-0YK-0YO-0YK
248	CM98-112/4/HAWK/81PYI9641//MESA MOTHER LINE/3/KS82W418/SPN	80403	-0E-030YE-1E-0E -1E-0E
249	SONMEZ	950193	.
