# Supplementary material for: Genetic Diversity and Genome-Wide Association Study for the Phenology Response of Winter Wheats of North America, Western Asia, and Europe
Source: Plants (Basel). 2023 Dec 1;12(23):4053. doi: 10.3390/plants12234053 (PMC10708061; doi:10.3390/plants12234053)
Supplement: Supplementary file 1 [file plants-12-04053-s001.zip › Table S2_AMOVA of the WWAGI based on Vrn and Ppd Allelic combination.xlsx]

## Sheet: AMOVA
Source	df	Mean Sq	Sum Sq	Percentage
Vrn
Among Populations	7	15057	105400	0.05
Within (Vrn-A1a/Vrn-B1a/Vrn-D1a)	0	-	-	-
Within (Vrn-A1a/Vrn-B1a/vrnD1b)	5	9752	48762	0.02
Within (Vrn-A1a/vrn-B1b/VrnD1a)	0	-	-	-
Within (Vrn-A1a/vrn-B1b/vrnD1b)	9	8589	77299	0.03
Within (vrn-A1b/Vrn-B1a/VrnD1a)	5	9357	46785	0.02
Within (vrn-A1b/Vrn-B1a/vrnD1b)	36	9528	343015	0.16
Within (vrn-A1b/vrn-B1b/VrnD1a)	14	8956	125377	0.06
Within (vrn-A1b/vrn-B1b/vrnD1b)	154	9504	1463634	0.66
Ppd
Among Populations	6	11105	66632	0.03
Within (Ppd-B1a/Ppd-D1a)	9	9747	87726	0.04
Within (Ppd-B1a/ppd-D1b)	31	8810	273095	0.13
Within (ppd-B1b/Ppd-D1a)	131	9168	1201022	0.57
Within (ppd-B1b/ppd-D1b)	46	10152	467010	0.22
